# Supplementary material for: Power across the global health landscape: a network analysis of development assistance 1990–2015
Source: Health Policy Plan. 2022 Mar 25;37(6):779–90. doi: 10.1093/heapol/czac025 (PMC9336578; doi:10.1093/heapol/czac025)
Supplement: czac025_Supp [file czac025_Supp.zip]

Archive with 1 entries (1 files):
- Supplementary_Materials_-_Power_in_the_global_health_landscape (Revised).pdf
